# Supplementary material for: Diet influences the bacterial and free fatty acid profiles of the cuticle of Galleria mellonella larvae
Source: PLoS One. 2019 Feb 7;14(2):e0211697. doi: 10.1371/journal.pone.0211697 (PMC6366757; doi:10.1371/journal.pone.0211697)
Supplement: S1 Table — (XLSX) [file pone.0211697.s001.xlsx]

## Sheet: Arkusz1
			Extensity [%]
			Natural diet			Semi-artificial diet
		Replicates		mean	SD		mean	SD
	Bacillus cereus	1	ND			31
		2	ND			32
		3	ND			30
		4	ND			36
		5	ND			31	32	2.34521
	Bacillus subtilis	1	11			28
		2	17			21
		3	15			20
		4	14			22
		5	18	15	2.73861	24	23	3.16228
	Brevibacillus laterosporus	1	72			ND
		2	69			ND
		3	65			ND
		4	62			ND
		5	72	68	4.41588	ND
	Enterococcus casseliflavus	1	45			48
		2	31			40
		3	35			41
		4	39			45
		5	30	36	6.16441	36	42	4.63681
	Enterococcus faecalis	1	ND			60
		2	ND			58
		3	ND			50
		4	ND			57
		5	ND			55	56	3.80789
	Kocuria kristinae	1	ND			16
		2	ND			18
		3	ND			11
		4	ND			10
		5	ND			5	12	5.14782
