# Supplementary material for: Diet influences the bacterial and free fatty acid profiles of the cuticle of Galleria mellonella larvae
Source: PLoS One. 2019 Feb 7;14(2):e0211697. doi: 10.1371/journal.pone.0211697 (PMC6366757; doi:10.1371/journal.pone.0211697)
Supplement: S1 Dataset — (XLSX) [file pone.0211697.s002.xlsx]

## Sheet: Arkusz1
	Body mass [mg]
	Natural diet	Semi-artificial diet
	201.34	220
	220.37	176
	214.44	242
	173.33	178
	200.44	183
	180.54	205
	269.72	226
	216.34	193
	192.23	219
	164.65	238
	209.5	219
	146.01	155
	218.68	202
	149.82	193
	211.87	189
	177.25	160
	171.92	156
	153.54	206
	203.27	162
	248.85	191
	170.17	187
	173.34	174
	174.98	219
		166
MEAN	193.157	240
		152
		153
		160
		193
		209
		186
		157
		164
		171
		174
	MEAN	189.086
