# Supplementary material for: Diet influences the bacterial and free fatty acid profiles of the cuticle of Galleria mellonella larvae
Source: PLoS One. 2019 Feb 7;14(2):e0211697. doi: 10.1371/journal.pone.0211697 (PMC6366757; doi:10.1371/journal.pone.0211697)
Supplement: S2 Dataset — (XLSX) [file pone.0211697.s003.xlsx]

## Sheet: Arkusz1
	Typ of diet	Number of insects	Masses of insects (g)	Extract (mg)	(mg) of extract per (g) of insect
	Semi-artificial	7	1.211	0.34	0.280899
		7	1.281	0.36
		6	1.068	0.3
			3.56	1
	Typ of diet	Number of insects	Masses of insects (g)	Extract (mg)	(mg) of extract per (g) of insect
	Natural	10	1.629	0.33	0.204625
		10	1.701	0.35
		10	1.557	0.32
			4.887	1
