# Supplementary material for: Diet influences the bacterial and free fatty acid profiles of the cuticle of Galleria mellonella larvae
Source: PLoS One. 2019 Feb 7;14(2):e0211697. doi: 10.1371/journal.pone.0211697 (PMC6366757; doi:10.1371/journal.pone.0211697)
Supplement: S3 Dataset — (XLSX) [file pone.0211697.s004.xlsx]

## Sheet: Arkusz1
		Sehnal diet
		Semi-artifitial
			Repetition 1	Rep. 2	Rep. 3	MEAN (pick area)	SD		Repetition 1	Rep. 2	Rep. 3	MEAN [µg/mg]	SD	MEAN [µg/g]	SD
	1	C 4:0	326838	642036	357585	442153	173785		0.000532572	0.00104618	0.000582673	0.000720474	0.000283177	0.720474	0.283177
	2	C 5:0	142405	298594	226918	222639	78182.4		0.000232044	0.000486549	0.000369755	0.000362783	0.000127396	0.362783	0.127396
	3	C 6:0	379737	963924	696848	680170	292450		0.000618769	0.00157068	0.00113549	0.00110831	0.000476538	1.10831	0.476538
	4	C 7:0	459932	827631	472985	586849	208625		0.000749444	0.0013486	0.000770713	0.000956252	0.000339948	0.956252	0.339948
	5	C 8:0	1004401	1037649	967132	1.00306e+06	35277.6		0.00163664	0.00169081	0.00157591	0.00163445	5.74837e-05	1.63445	0.0574837
	6	C 9:0	846731	918916	707681	824443	107367		0.00137972	0.00149734	0.00115314	0.0013434	0.000174951	1.3434	0.174951
	7	C 10:0	501760	464774	804940	590491	186636		0.000817601	0.000757334	0.00131162	0.000962186	0.000304118	0.962186	0.304118
	8	C 14:1	2194036	694869	832113	1.24034e+06	828771		0.00357511	0.00113227	0.0013559	0.00202109	0.00135046	2.02109	1.35046
	9	C 14:0	23832929	12461433	16532892	1.76091e+07	5.76163e+06		0.038835	0.0203055	0.0269398	0.0286934	0.00938839	28.6934	9.38839
	10	C 15:0	8384560	1609330	3122147	4.37201e+06	3.55634e+06		0.0136624	0.00262235	0.00508743	0.00712405	0.00579494	7.12405	5.79494
	11	C 16:1	1543207	15674876	16549489	1.12559e+07	8.42276e+06		0.0025146	0.0255417	0.0269668	0.018341	0.0137246	18.341	13.7246
	12	C 16:0	294562184	105533461	206574359	2.02223e+08	9.45894e+07		0.479979	0.171963	0.336606	0.329516	0.15413	329.516	154.13
	13	C 18:1	21510399	81774858	44358186	49214481	3.04243e+07		0.0350505	0.133249	0.0722802	0.0801934	0.0495754	80.1934	49.5754
	14	C 18:0	5943164	9267697	7384483	7.53178e+06	1.66715e+06		0.00968419	0.0151014	0.0120328	0.0122728	0.00271657	12.2728	2.71657
	15	C 20:1	996550	887853	560470	814958	226995		0.00162385	0.00144673	0.000913267	0.00132795	0.000369881	1.32795	0.369881
		Natural diet
		Bees-wax
			Repetition 1	Rep. 2	Rep. 3	MEAN (pick area)	SD		Repetition 1	Rep. 2	Rep. 3	MEAN [µg/mg]	SD	MEAN [µg/g]	SD
	1	C 9:0	160753	110096	112193	127681	28660.7		5.76498e-05	4.97101e-05	5.06569e-05	5.26723e-05	4.33661e-06	0.0526723	0.00433661
	2	C 10:0	132094	49487	103704	95095	41971		4.29369e-05	2.23442e-05	4.6824e-05	3.73683e-05	1.31557e-05	0.0373683	0.0131557
	3	C 12:0	277770	198834	271040	249215	43760.5		0.000112524	8.97767e-05	0.000122379	0.000108227	1.67206e-05	0.108227	0.0167206
	4	C 14:0	1115794	983717	922114	1.00721e+06	98953.9		0.00045477	0.000444164	0.000416349	0.000438428	1.98426e-05	0.438428	0.0198426
	5	C 15:0	957611	746101	809546	837753	108540		0.000378258	0.000336876	0.000365523	0.000360219	2.11947e-05	0.360219	0.0211947
	6	C 16:1	3673771	3460586	3164513	3.43296e+06	255751		0.00155003	0.00156251	0.00142883	0.00151379	7.38438e-05	1.51379	0.0738438
	7	C 16:0	66176975	67247297	66956680	6.67937e+07	553472		0.0301584	0.0303632	0.030232	0.0302512	0.000103756	30.2512	0.103756
	8	C 17:1	2102079	987658	370176	1.1533e+06	877753		0.000520735	0.000445943	0.00016714	0.000377939	0.000186348	0.377939	0.186348
	9	C 17:0	2200854	3190293	3576315	2989154	709448		0.00134965	0.00144047	0.00161476	0.00146829	0.000134729	1.46829	0.134729
	10	C 18:2	1950923	5502824	481737	2.64516e+06	2.58153e+06		0.00119433	0.00248461	0.000217512	0.00129882	0.00113716	1.29882	1.13716
	11	C 18:1	47896963	45369938	58542429	50603110	6.99078e+06		0.0228481	0.0204852	0.0264328	0.0232554	0.00299464	23.2554	2.99464
	12	C 18:0	7682897	8153365	8261442	8032568	307608		0.00362683	0.00368137	0.00373017	0.00367946	5.16967e-05	3.67946	0.0516967
	13	C 21:1	26707696	26740921	25503425	2.63173e+07	705073		0.0118827	0.0120739	0.0115152	0.0118239	0.00028397	11.8239	0.28397
	14	C 22:0	527018	307454	208946	347806	162830		0.00015704	0.00013882	9.43424e-05	0.000130068	3.22522e-05	0.130068	0.0322522
	15	C 24:0	2472638	1513342	1654298	1.88009e+06	517976		0.000848891	0.000683298	0.000746942	0.00075971	8.3532e-05	0.75971	0.083532
	16	C 26:0	844026	731172	858621	811273	69752.3		0.000366303	0.000330136	0.000387681	0.000361373	2.90876e-05	0.361373	0.0290876
